# Supplementary material for: Reporting of methods to prepare, pilot and perform data extraction in systematic reviews: analysis of a sample of 152 Cochrane and non-Cochrane reviews
Source: BMC Med Res Methodol. 2021 Nov 6;21:240. doi: 10.1186/s12874-021-01438-z (PMC8571672; doi:10.1186/s12874-021-01438-z)
Supplement: Supplementary file 2 — Additional file 2. Study selection sheet. [file 12874_2021_1438_MOESM2_ESM.xlsx]

## Sheet: Selection_Sheet
Study characteristics									Study eligibility						Inclusion
Record number	Name of first author	Year of publication	Journal name	Number of authors	Country of corresponding author	Registration (PROSPERO)	Protocol available	Topic area	Research question clearly defined	Search sources reported	Eligibility criteria reported	Selection methods reported	Critical appraisal	Language	RoB	AW	Consensus	Comments

## Sheet: Selection_Codebook
Study selection sheet: Codebook
Items	Description and explanation
Record number	Consecutive record number
Name of first author	Please enter the surname of the first author
Year of publication	Enter epub first date, if available (use information provided in the PDF)
Journal name	Enter PubMed abbreviation
Number of authors	Please enter the number of authors (if unavailable enter or choose N/A from dropdown menu)
Country of corresponding author	Please enter the country of the corresponding author (use first corresponding author, if more than one are provided and first country, if more than one affiliations are provided)
Registration (PROSPERO)	Enter PROSPERO registration number (if unavailable choose "not registered" from dropdown menu)
Protocol available	Please indicate if a protocol is available and how it is published; choose "published", "appendix", "from author" or "not available" from dropdown menu (PROSPERO registrations are considered separately and should not be considered here)
Topic area	Use chapters of ICD-10 and enter or chose the relevant chapter letter from the dropdown menu; choose generic if the review looks at an intervention across different diseases and N/A if there is no suitable other chioce
Eligibility criteria
Research question defined	Indicate "yes", if authors describe their research question or objectives (this will usually be fulfilled if eligibility criteria are reported)
Search sources reported	Indicate "yes" if the authors reported which databases were searched (it is acceptable, if this includes search platforms as long one or more databases are reported); indicate "no", if only search platforms are reported (e.g. "ovid" or "web of science"); in case of PubMed we will assume that this refers to Medline
Eligibility criteria reported	Indicate "yes" if inclusion and/or exclusion criteria are defined according to PICO or a modified PICO
Selection methods reported	Indicate "yes" if review reports any description of the involvement of reviewers in the study selection process (title-abstract and/or fulltext screening)
Critical appraisal	Indicate "yes" if included studies were critically appraised and appraisal methods and results were reported (reporting of results in summary form e.g. using scores is acceptable); if reporting checklist are used in isolation for critical appriasal, this does NOT qualify for a "yes"
Language of the systematic review	Indicate "English" or "other"
Inclusion	Indicate "yes" if systematic review fulfils the inclusion criteria
